# Supplementary material for: Graphene as Nanocarrier for Gold(I)-Monocarbene Complexes: Strength and Nature of Physisorption
Source: Molecules. 2023 May 7;28(9):3941. doi: 10.3390/molecules28093941 (PMC10180098; doi:10.3390/molecules28093941)
Supplement: Supplementary file 1 [file molecules-28-03941-s001.zip]

Archive with 1 entries (1 files):
- molecules-2373121-supplementary.pdf
